# Supplementary material for: Comparing the effectiveness and cost-effectiveness of alternative type 2 diabetes monitoring intervals in resource limited settings
Source: Health Policy Plan. 2024 Aug 3;39(9):946–55. doi: 10.1093/heapol/czae072 (PMC11474914; doi:10.1093/heapol/czae072)
Supplement: czae072_Supp [file czae072_supp.zip]

Archive with 1 entries (1 files):
- Cost_effectiveness_of_monitoring_strategies_HPP_Appendix (1).docx
